# Supplementary material for: Alginate Hydrogel Microtubes for Salivary Gland Cell Organization and Cavitation
Source: Bioengineering (Basel). 2022 Jan 15;9(1):38. doi: 10.3390/bioengineering9010038 (PMC8773299; doi:10.3390/bioengineering9010038)
Supplement: Supplementary file 1 [file bioengineering-09-00038-s001.zip]

Archive with 1 entries (1 files):
- bioengineering-1504214-supplementary.pdf
